# Supplementary material for: 3,3′-Dimethyl-1,1′-methyl­ene­diimidazolium dibromide
Source: Acta Crystallogr Sect E Struct Rep Online. 2009 Jul 29;65(Pt 8):o2027. doi: 10.1107/S1600536809028967 (PMC2977116; doi:10.1107/S1600536809028967)
Supplement: Supplementary file 1 [file e-65-o2027-sup1.cif]

##############################################################################
###                                                                        ###
###        Electronic paper (Acta Crystallographica Section E)             ###
###                                                                        ###
##############################################################################
#                                                                            #
# This CIF contains the data in a paper accepted for publication in Acta     #
# Crystallographica Section E. It conforms to the requirements of Notes      #
# for Authors for Section E, and has been peer reviewed under the auspices   #
# of the IUCr Commission on Journals.                                        #
#                                                                            #
# Full details of the Crystallographic Information File format               #
# are given in the paper "The Crystallographic Information File (CIF):       #
# a New Standard Archive File for Crystallography" by S. R. Hall, F. H.      #
# Allen and I. D. Brown [Acta Cryst. (1991), A47, 655-685].                  #
#                                                                            #
# The current version of the core CIF dictionary is obtainable from          #
# ftp://ftp.iucr.org/pub/cif_core.dic. The current version number is 2.4.    #
#                                                                            #
# Software is freely available for graphical display of the structure(s) in  #
# this CIF.  For information consult the CIF home page http://www.iucr.org/  #
# cif/home.html                                                              #
#                                                                            #
# This file may be used for bona fide research purposes within the           #
# scientific community so long as proper attribution is given to the journal # 
# article from which it was obtained.                                        #
#                                                                            #
##############################################################################
                                             
data_I
_audit_creation_method     SHELXL-97
_chemical_name_systematic
;
3,3'-Dimethyl-1,1'-methylenediimidazolium dibromide
;
_chemical_name_common     ?
_chemical_formula_moiety     'C9 H14 N4 2+, 2(Br -)'
_chemical_formula_sum     'C9 H14 Br2 N4'
_chemical_formula_iupac     'C9 H14 N4 2+, 2Br -'
_chemical_formula_weight     338.06
_chemical_melting_point     ?
_symmetry_cell_setting     monoclinic
_symmetry_space_group_name_H-M     'P 21/m'
_symmetry_space_group_name_Hall     '-P 2yb'
loop_
    _symmetry_equiv_pos_as_xyz
    'x, y, z'
    '-x, y+1/2, -z'
    '-x, -y, -z'
    'x, -y-1/2, z'
_cell_length_a     4.7310(5)
_cell_length_b     11.3861(12)
_cell_length_c     11.8419(15)
_cell_angle_alpha     90.00
_cell_angle_beta     93.6720(10)
_cell_angle_gamma     90.00
_cell_volume     636.59(12)
_cell_formula_units_Z     2
_cell_measurement_reflns_used     1657
_cell_measurement_theta_min     2.484
_cell_measurement_theta_max     26.284
_cell_measurement_temperature     298(2)
_exptl_crystal_description     block
_exptl_crystal_colour     colourless
_exptl_crystal_size_max     0.32
_exptl_crystal_size_mid     0.10
_exptl_crystal_size_min     0.07
_exptl_crystal_density_diffrn     1.764
_exptl_crystal_density_meas     ?
_exptl_crystal_density_method     'not measured'
_exptl_crystal_F_000     332
_exptl_absorpt_coefficient_mu     6.343
_exptl_absorpt_correction_type     multi-scan
_exptl_absorpt_process_details     '(SADABS; Sheldrick, 1996)'
_exptl_absorpt_correction_T_min     0.227
_exptl_absorpt_correction_T_max     0.638
_exptl_special_details
;
;
_diffrn_ambient_temperature     293(2)
_diffrn_radiation_type     MoK\a
_diffrn_radiation_wavelength     0.71073
_diffrn_radiation_source     'fine-focus sealed tube'
_diffrn_radiation_monochromator     graphite
_diffrn_measurement_device_type     'Bruker SMART'
_diffrn_measurement_method     '\f and \w'
_diffrn_detector_area_resol_mean     ?
_diffrn_reflns_number     3349
_diffrn_reflns_av_R_equivalents     0.0311
_diffrn_reflns_av_sigmaI/netI     0.0322
_diffrn_reflns_theta_min     1.72
_diffrn_reflns_theta_max     25.02
_diffrn_reflns_theta_full     25.02
_diffrn_measured_fraction_theta_max     0.997
_diffrn_measured_fraction_theta_full     0.997
_diffrn_reflns_limit_h_min     -5
_diffrn_reflns_limit_h_max     5
_diffrn_reflns_limit_k_min     -13
_diffrn_reflns_limit_k_max     10
_diffrn_reflns_limit_l_min     -14
_diffrn_reflns_limit_l_max     13
_diffrn_standards_number     ?
_diffrn_standards_interval_count     ?
_diffrn_standards_interval_time     ?
_diffrn_standards_decay_%     ?
_reflns_number_total     1188
_reflns_number_gt     928
_reflns_threshold_expression     I>2\s(I)
_refine_ls_structure_factor_coef     Fsqd
_refine_ls_matrix_type     full
_refine_ls_R_factor_all     0.0397
_refine_ls_R_factor_gt     0.0277
_refine_ls_wR_factor_gt     0.0634
_refine_ls_wR_factor_ref     0.0661
_refine_ls_goodness_of_fit_ref     1.065
_refine_ls_restrained_S_all     1.065
_refine_ls_number_reflns     1188
_refine_ls_number_parameters     74
_refine_ls_number_restraints     0
_refine_ls_hydrogen_treatment     constr
_refine_ls_weighting_scheme     calc
_refine_ls_weighting_details
                 'calc w=1/[\s^2^(Fo^2^)+(0.0319P)^2^] where P=(Fo^2^+2Fc^2^)/3'
_atom_sites_solution_hydrogens     geom
_atom_sites_solution_primary     direct
_atom_sites_solution_secondary     difmap
_refine_ls_shift/su_max     0.000
_refine_ls_shift/su_mean     0.000
_refine_diff_density_max     0.626
_refine_diff_density_min     -0.271
_refine_ls_extinction_method     none
_refine_ls_extinction_coef     ?
loop_
    _atom_type_symbol
    _atom_type_description
    _atom_type_scat_dispersion_real
    _atom_type_scat_dispersion_imag
    _atom_type_scat_source
    'C' 'C' 0.0033 0.0016
                         'International Tables Vol C Tables 4.2.6.8 and 6.1.1.4'
    'H' 'H' 0.0000 0.0000
                         'International Tables Vol C Tables 4.2.6.8 and 6.1.1.4'
    'N' 'N' 0.0061 0.0033
                         'International Tables Vol C Tables 4.2.6.8 and 6.1.1.4'
    'Br' 'Br' -0.2901 2.4595
                         'International Tables Vol C Tables 4.2.6.8 and 6.1.1.4'
    'O' 'O' 0.0106 0.0060
                         'International Tables Vol C Tables 4.2.6.8 and 6.1.1.4'
_computing_data_collection     'SMART (Siemens, 1996)'
_computing_cell_refinement     'SAINT (Siemens, 1996)'
_computing_data_reduction     'SAINT (Siemens, 1996)'
_computing_structure_solution     'SHELXS97 (Sheldrick, 2008)'
_computing_structure_refinement     'SHELXL97 (Sheldrick, 2008)'
_computing_molecular_graphics     'SHELXTL (Sheldrick, 2008)'
_computing_publication_material     'SHELXTL (Sheldrick, 2008)'
loop_
    _atom_site_type_symbol
    _atom_site_label
    _atom_site_fract_x
    _atom_site_fract_y
    _atom_site_fract_z
    _atom_site_U_iso_or_equiv
    _atom_site_adp_type
    _atom_site_calc_flag
    _atom_site_refinement_flags
    _atom_site_occupancy
    _atom_site_disorder_assembly
    _atom_site_disorder_group
    Br Br1 0.14906(11) 0.7500 0.12842(4) 0.04708(18) Uani d S 1 . .
    Br Br2 0.86811(10) 0.2500 0.43062(4) 0.04621(18) Uani d S 1 . .
    N N1 0.3731(5) 0.3553(2) 0.18410(19) 0.0333(6) Uani d . 1 . .
    N N2 0.5612(5) 0.5023(2) 0.2736(2) 0.0375(6) Uani d . 1 . .
    C C1 0.2048(10) 0.2500 0.1615(4) 0.0410(11) Uani d S 1 . .
    H H1A 0.1319 0.2500 0.0831 0.049 Uiso calc SR 1 . .
    H H1B 0.0447 0.2500 0.2088 0.049 Uiso calc SR 1 . .
    C C2 0.3825(7) 0.4151(3) 0.2809(2) 0.0361(8) Uani d . 1 . .
    H H2 0.2796 0.3978 0.3431 0.043 Uiso calc R 1 . .
    C C3 0.6745(7) 0.4977(3) 0.1702(3) 0.0450(8) Uani d . 1 . .
    H H3 0.8081 0.5490 0.1436 0.054 Uiso calc R 1 . .
    C C4 0.5580(7) 0.4061(3) 0.1145(3) 0.0421(8) Uani d . 1 . .
    H H4 0.5953 0.3814 0.0421 0.050 Uiso calc R 1 . .
    C C5 0.6396(9) 0.5872(3) 0.3625(3) 0.0699(13) Uani d . 1 . .
    H H5A 0.4742 0.6296 0.3820 0.105 Uiso calc R 1 . .
    H H5B 0.7764 0.6412 0.3360 0.105 Uiso calc R 1 . .
    H H5C 0.7197 0.5466 0.4280 0.105 Uiso calc R 1 . .
loop_
    _atom_site_aniso_label
    _atom_site_aniso_U_11
    _atom_site_aniso_U_22
    _atom_site_aniso_U_33
    _atom_site_aniso_U_12
    _atom_site_aniso_U_13
    _atom_site_aniso_U_23
    Br1 0.0526(4) 0.0461(3) 0.0433(3) 0.000 0.0087(2) 0.000
    Br2 0.0433(3) 0.0484(3) 0.0471(3) 0.000 0.0040(2) 0.000
    N1 0.0389(16) 0.0264(14) 0.0339(14) 0.0034(12) -0.0035(12) 0.0049(12)
    N2 0.0483(17) 0.0230(14) 0.0405(15) -0.0001(14) -0.0022(13) -0.0011(12)
    C1 0.041(3) 0.037(3) 0.043(3) 0.000 -0.008(2) 0.000
    C2 0.043(2) 0.0321(18) 0.0327(16) 0.0052(16) 0.0014(14) -0.0011(14)
    C3 0.053(2) 0.0311(18) 0.051(2) -0.0003(17) 0.0103(17) 0.0093(17)
    C4 0.055(2) 0.0358(18) 0.0355(17) 0.0082(17) 0.0063(16) 0.0059(16)
    C5 0.109(4) 0.042(2) 0.058(3) -0.019(2) 0.003(2) -0.0142(19)
loop_
    _geom_bond_atom_site_label_1
    _geom_bond_atom_site_label_2
    _geom_bond_site_symmetry_2
    _geom_bond_distance
    _geom_bond_publ_flag
    N1 C2 . 1.331(3) ?
    N1 C4 . 1.368(4) ?
    N1 C1 . 1.455(4) ?
    N2 C2 . 1.311(4) ?
    N2 C3 . 1.370(4) ?
    N2 C5 . 1.459(4) ?
    C1 N1 4_565 1.455(4) ?
    C1 H1A . 0.9700 ?
    C1 H1B . 0.9700 ?
    C2 H2 . 0.9300 ?
    C3 C4 . 1.334(4) ?
    C3 H3 . 0.9300 ?
    C4 H4 . 0.9300 ?
    C5 H5A . 0.9600 ?
    C5 H5B . 0.9600 ?
    C5 H5C . 0.9600 ?
loop_
    _geom_angle_atom_site_label_1
    _geom_angle_atom_site_label_2
    _geom_angle_atom_site_label_3
    _geom_angle_site_symmetry_1
    _geom_angle_site_symmetry_3
    _geom_angle
    _geom_angle_publ_flag
    C2 N1 C4 . . 108.4(3) ?
    C2 N1 C1 . . 124.6(3) ?
    C4 N1 C1 . . 127.0(3) ?
    C2 N2 C3 . . 108.7(3) ?
    C2 N2 C5 . . 126.1(3) ?
    C3 N2 C5 . . 125.1(3) ?
    N1 C1 N1 . 4_565 111.0(4) ?
    N1 C1 H1A . . 109.4 ?
    N1 C1 H1A 4_565 . 109.4 ?
    N1 C1 H1B . . 109.4 ?
    N1 C1 H1B 4_565 . 109.4 ?
    H1A C1 H1B . . 108.0 ?
    N2 C2 N1 . . 108.5(3) ?
    N2 C2 H2 . . 125.8 ?
    N1 C2 H2 . . 125.8 ?
    C4 C3 N2 . . 107.4(3) ?
    C4 C3 H3 . . 126.3 ?
    N2 C3 H3 . . 126.3 ?
    C3 C4 N1 . . 107.0(3) ?
    C3 C4 H4 . . 126.5 ?
    N1 C4 H4 . . 126.5 ?
    N2 C5 H5A . . 109.5 ?
    N2 C5 H5B . . 109.5 ?
    H5A C5 H5B . . 109.5 ?
    N2 C5 H5C . . 109.5 ?
    H5A C5 H5C . . 109.5 ?
    H5B C5 H5C . . 109.5 ?
loop_
    _geom_torsion_atom_site_label_1
    _geom_torsion_atom_site_label_2
    _geom_torsion_atom_site_label_3
    _geom_torsion_atom_site_label_4
    _geom_torsion_site_symmetry_1
    _geom_torsion_site_symmetry_2
    _geom_torsion_site_symmetry_3
    _geom_torsion_site_symmetry_4
    _geom_torsion
    _geom_torsion_publ_flag
    C2 N1 C1 N1 . . . 4_565 -95.4(4) ?
    C4 N1 C1 N1 . . . 4_565 80.7(4) ?
    C3 N2 C2 N1 . . . . -1.1(3) ?
    C5 N2 C2 N1 . . . . -178.2(3) ?
    C4 N1 C2 N2 . . . . 1.2(3) ?
    C1 N1 C2 N2 . . . . 177.9(3) ?
    C2 N2 C3 C4 . . . . 0.6(4) ?
    C5 N2 C3 C4 . . . . 177.6(3) ?
    N2 C3 C4 N1 . . . . 0.2(4) ?
    C2 N1 C4 C3 . . . . -0.9(4) ?
    C1 N1 C4 C3 . . . . -177.5(3) ?
loop_
    _geom_hbond_atom_site_label_D
    _geom_hbond_atom_site_label_H
    _geom_hbond_atom_site_label_A
    _geom_hbond_site_symmetry_A
    _geom_hbond_distance_DH
    _geom_hbond_distance_HA
    _geom_hbond_distance_DA
    _geom_hbond_angle_DHA
    C4 H4 Br1 3_665 0.93 2.84 3.724(3) 158.1
    C3 H3 Br1 1_655 0.93 2.81 3.699(3) 159.6
    C1 H1A Br1 3_565 0.97 2.76 3.723(4) 172.0
    C2 H2 Br2 1_455 0.93 2.82 3.627(3) 145.7
    C1 H1B Br2 1_455 0.97 2.81 3.652(5) 146.1
data_global
_journal_date_recd_electronic     2009-07-04
_journal_date_accepted     2009-07-22
_journal_name_full     'Acta Crystallographica, Section E'
_journal_year     2009
_journal_volume     65
_journal_issue      8
_journal_page_first     o2027
_journal_page_last     o2027
_journal_paper_category     QO
_journal_coeditor_code     RZ2350
_publ_contact_author_name     'Prof. Liqiang Zheng'
_publ_contact_author_address
;
  Key Laboratory of Colloid and Interface Chemistry
  Shandong University
  Jinan 250100
  P.R.China
;
_publ_contact_author_email     lqzheng@sdu.edu.cn
_publ_contact_author_fax     '86 531 88564750'
_publ_contact_author_phone     '86 531 88366062'
_publ_section_title
;
3,3'-Dimethyl-1,1'-methylenediimidazolium dibromide
;
loop_
    _publ_author_name
    _publ_author_address
    'Jie Liu'
;
Key Laboratory of Colloid and Interface Chemistry
Shandong University
Jinan 250100
People's Republic of China
;
    'Xilian Wei'
;
College of Chemistry and Chemical Engineering
Liaocheng University
Liaocheng 252059
People's Republic of China
;
    'Zengbin Wei'
;
College of Chemistry and Chemical Engineering
Liaocheng University
Liaocheng 252059
People's Republic of China
;
    'Jiuqiang Liu'
;
College of Chemistry and Chemical Engineering
Liaocheng University
Liaocheng 252059
People's Republic of China
;
    'Liqiang Zheng'
;
Key Laboratory of Colloid and Interface Chemistry
Shandong University
Jinan 250100
People's Republic of China
;
