# Supplementary material for: 3,3′-Dimethyl-1,1′-methyl­ene­diimidazolium dibromide
Source: Acta Crystallogr Sect E Struct Rep Online. 2009 Jul 29;65(Pt 8):o2027. doi: 10.1107/S1600536809028967 (PMC2977116; doi:10.1107/S1600536809028967)
Supplement: Supplementary file 2 [file e-65-o2027-Isup2.hkl]

# 
# h,k,l, Fc-squared, Fo-squared, sigma(Fo-squared) and status flag 
# 
data_I
_shelx_title ' 090323a                in P21/m' 
_shelx_refln_list_code          4 
_shelx_F_calc_maximum      152.22 
_exptl_crystal_F_000       332.00 
_reflns_d_resolution_high  0.8403 
 
loop_ 
 _symmetry_equiv_pos_as_xyz 
 'x, y, z' 
 '-x, y+1/2, -z' 
 '-x, -y, -z' 
 'x, -y-1/2, z' 
 
_cell_length_a     4.7310 
_cell_length_b    11.3861 
_cell_length_c    11.8419 
_cell_angle_alpha  90.000 
_cell_angle_beta   93.672 
_cell_angle_gamma  90.000 
 
_shelx_F_squared_multiplier     1.000 
 
loop_ 
 _refln_index_h 
 _refln_index_k 
 _refln_index_l 
 _refln_F_squared_calc 
 _refln_F_squared_meas 
 _refln_F_squared_sigma 
 _refln_observed_status 
   1   0   0      204.32      259.30      9.24 o 
   2   0   0      195.42      155.62     11.85 o 
   3   0   0     1929.07     1963.50     40.79 o 
   4   0   0     2226.76     2189.65     48.12 o 
   5   0   0        4.14       13.96     16.78 o 
   1   1   0     3076.68     3258.49     24.55 o 
   2   1   0    10011.74    10353.35    147.96 o 
   3   1   0      741.88      688.29     15.25 o 
   4   1   0      217.91      222.90     11.88 o 
   5   1   0      340.60      346.20     47.92 o 
   0   2   0     4691.13     5035.08     93.43 o 
   1   2   0    13625.83    14216.54    173.28 o 
   2   2   0      599.23      617.99      9.17 o 
   3   2   0     3391.24     3368.94     38.95 o 
   4   2   0     1081.54     1059.26     22.02 o 
   5   2   0       41.54       38.51     14.74 o 
   1   3   0     9547.36     9955.65    107.16 o 
   2   3   0     3628.18     3567.68     48.98 o 
   3   3   0      969.91      990.27     33.53 o 
   4   3   0       80.82       74.31     10.05 o 
   5   3   0      605.51      664.57     25.91 o 
   0   4   0     9210.62     9364.78     69.92 o 
   1   4   0     5286.93     5533.64     39.03 o 
   2   4   0      348.36      343.11      8.17 o 
   3   4   0     2695.35     2785.05     56.67 o 
   4   4   0      656.77      653.21     21.24 o 
   5   4   0       77.30       82.38     17.05 o 
   1   5   0     3699.40     3767.89     53.98 o 
   2   5   0     3250.47     3218.50     69.92 o 
   3   5   0      715.38      751.36     27.15 o 
   4   5   0       92.08       83.44     10.41 o 
   5   5   0      361.70      396.46     76.10 o 
   0   6   0     6405.00     6840.62     49.15 o 
   1   6   0     2396.64     2428.71     45.74 o 
   2   6   0      156.93      179.58      8.19 o 
   3   6   0     1621.77     1691.11     59.92 o 
   4   6   0      671.20      711.72     63.85 o 
   5   6   0        7.53       18.55     14.70 o 
   1   7   0     1709.58     1642.85     47.66 o 
   2   7   0     2524.36     2668.60     76.45 o 
   3   7   0      382.83      393.70     22.99 o 
   4   7   0      103.40       91.58     17.51 o 
   0   8   0     5663.15     5755.76     49.55 o 
   1   8   0      529.65      536.25     14.62 o 
   2   8   0       50.55       50.05      9.26 o 
   3   8   0      792.05      862.77     43.84 o 
   4   8   0      404.14      464.46     45.81 o 
   1   9   0     1037.81     1035.68     27.57 o 
   2   9   0     1208.32     1301.81     68.89 o 
   3   9   0      140.05      126.09     18.94 o 
   4   9   0       13.38       16.20     13.56 o 
   0  10   0      712.08      702.98     20.14 o 
   1  10   0     1184.60     1235.68     53.74 o 
   2  10   0      126.59      131.25     14.54 o 
   3  10   0      414.34      554.07     40.59 o 
   1  11   0      295.17      312.70     18.22 o 
   2  11   0      740.44      753.48     87.76 o 
   3  11   0       64.97       62.59     16.13 o 
   0  12   0     1706.59     1651.46     50.23 o 
   1  12   0       28.26       27.69     10.67 o 
   2  12   0        9.75       13.70     13.80 o 
   1  13   0      185.42      198.90     19.68 o 
  -5   0   1        1.57        3.42     19.69 o 
  -4   0   1        9.14        5.32     15.47 o 
  -3   0   1        0.69        5.32      8.84 o 
  -2   0   1      201.74      196.01     13.96 o 
  -1   0   1       71.70       99.66      8.44 o 
   0   0   1       30.84       39.08      2.81 o 
   1   0   1      915.25     1037.67     25.42 o 
   2   0   1      455.33      485.78     20.39 o 
   3   0   1       39.50       33.66     20.50 o 
   4   0   1      140.35      148.23     12.56 o 
   5   0   1      222.43      178.43     18.28 o 
  -5   1   1       19.79        7.53     14.67 o 
  -4   1   1       41.16       40.03      8.37 o 
  -3   1   1       19.12       18.60      7.74 o 
  -2   1   1       99.43      112.15      8.19 o 
  -1   1   1      883.07      979.10     13.44 o 
   0   1   1      348.87      381.65      3.85 o 
   1   1   1      287.43      276.94      4.30 o 
   2   1   1      643.67      594.24      9.01 o 
   3   1   1      441.26      411.91      9.65 o 
   4   1   1        4.57        6.12      6.54 o 
   5   1   1        9.33      -13.06     15.97 o 
  -5   2   1       34.56       34.86     22.20 o 
  -4   2   1        1.71       -2.22      6.68 o 
  -3   2   1       35.49       35.35      5.54 o 
  -2   2   1      124.96      138.14      5.79 o 
  -1   2   1     1512.15     1610.30     11.15 o 
   0   2   1       50.01       48.74      3.08 o 
   1   2   1     3394.05     3615.13     37.06 o 
   2   2   1        4.35        3.75      3.40 o 
   3   2   1        3.72        3.92      4.49 o 
   4   2   1      283.21      272.03     22.24 o 
   5   2   1       76.62       93.09     14.55 o 
  -5   3   1       10.08       21.48     15.16 o 
  -4   3   1       36.05       38.24      6.99 o 
  -3   3   1       87.59       97.22      7.90 o 
  -2   3   1        9.15        9.40      4.72 o 
  -1   3   1      111.94      111.14      4.76 o 
   0   3   1      817.05      817.84     22.70 o 
   1   3   1     1356.22     1476.02     11.97 o 
   2   3   1        2.88        3.96      4.50 o 
   3   3   1      309.00      294.63      8.78 o 
   4   3   1       58.13       51.39      9.19 o 
   5   3   1       31.20       34.51     11.15 o 
  -5   4   1       16.45       14.50     15.59 o 
  -4   4   1        0.63       -0.37      9.34 o 
  -3   4   1       32.64       40.53      7.12 o 
  -2   4   1      403.18      443.43      8.41 o 
  -1   4   1       58.18       62.66      4.63 o 
   0   4   1       64.00       65.75      3.86 o 
   1   4   1       26.13       35.73      2.66 o 
   2   4   1     2171.97     2248.53     41.69 o 
   3   4   1      247.82      243.36      8.81 o 
   4   4   1      196.35      201.43     13.07 o 
   5   4   1       25.82       36.79     13.71 o 
  -5   5   1        0.70       13.44     16.43 o 
  -4   5   1        7.03       21.06     12.02 o 
  -3   5   1        5.81        3.60      6.90 o 
  -2   5   1      140.86      136.84      5.97 o 
  -1   5   1        2.01        4.13      4.81 o 
   0   5   1      339.88      356.53      7.03 o 
   1   5   1        5.12       13.74      3.07 o 
   2   5   1      521.67      513.15     10.26 o 
   3   5   1       48.72       52.81      9.38 o 
   4   5   1       46.54       49.04     10.70 o 
   5   5   1        8.82       12.93     16.09 o 
  -5   6   1       12.40        8.69     17.11 o 
  -4   6   1        6.97        8.94     16.98 o 
  -3   6   1       28.27       17.93      6.69 o 
  -2   6   1       33.05       25.08      4.18 o 
  -1   6   1      208.13      235.96      7.59 o 
   0   6   1      138.00      147.71      6.35 o 
   1   6   1      552.35      548.16     11.60 o 
   2   6   1        7.13       12.30      5.59 o 
   3   6   1       33.97       25.52      8.90 o 
   4   6   1      228.68      224.71     13.39 o 
  -4   7   1        3.38        2.46     13.29 o 
  -3   7   1        0.83       -3.34      8.57 o 
  -2   7   1       43.61       43.50      8.25 o 
  -1   7   1       69.98       67.77      6.49 o 
   0   7   1        1.36       -2.08      5.00 o 
   1   7   1       39.32       40.67      5.22 o 
   2   7   1      289.19      319.30     20.62 o 
   3   7   1       38.86       40.05     10.58 o 
   4   7   1       24.28       20.13     15.86 o 
  -4   8   1        0.47       -7.28     15.70 o 
  -3   8   1        0.70       -5.54     10.05 o 
  -2   8   1       47.11       52.03      9.27 o 
  -1   8   1        4.38        5.88      6.00 o 
   0   8   1        4.05        7.37      5.29 o 
   1   8   1      146.61      162.16      9.64 o 
   2   8   1      318.92      318.21     13.59 o 
   3   8   1       76.81       58.92     10.05 o 
   4   8   1       35.60       35.36     18.59 o 
  -4   9   1        0.10        0.27     18.94 o 
  -3   9   1        1.60       -9.28     14.68 o 
  -2   9   1        0.04        5.70     11.85 o 
  -1   9   1      105.84       99.61      9.49 o 
   0   9   1       18.92       17.63      6.23 o 
   1   9   1       47.16       42.81      8.69 o 
   2   9   1        4.57       -3.00     10.85 o 
   3   9   1      197.18      199.13     21.67 o 
   4   9   1        0.63       11.77     14.94 o 
  -3  10   1       39.90       19.08     14.27 o 
  -2  10   1       70.92       66.58     10.07 o 
  -1  10   1      154.15      146.51     10.59 o 
   0  10   1        4.37        5.89      8.35 o 
   1  10   1      337.00      337.88     15.74 o 
   2  10   1        6.63        7.22     10.44 o 
   3  10   1        9.39        3.93     13.62 o 
  -3  11   1        0.01       -2.24     19.14 o 
  -2  11   1        0.02       -1.74     10.12 o 
  -1  11   1       52.14       54.17     13.56 o 
   0  11   1        0.50       -7.84     17.28 o 
   1  11   1        2.55        1.32     10.06 o 
   2  11   1       22.78       21.87     11.89 o 
   3  11   1       45.51       39.97     14.25 o 
  -2  12   1       30.61       19.45     20.75 o 
  -1  12   1        1.46       -1.82     11.68 o 
   0  12   1        1.86        5.45     11.30 o 
   1  12   1        6.12       -5.76     13.26 o 
   2  12   1       85.35       73.85     15.62 o 
  -1  13   1        0.16       -0.08     12.28 o 
   0  13   1        6.59       16.14     16.23 o 
   1  13   1        3.24       -6.03     15.77 o 
  -5   0   2      889.28     1033.79     46.42 o 
  -4   0   2      441.84      448.58     28.13 o 
  -3   0   2        3.91       -3.72     12.76 o 
  -2   0   2     5291.90     5206.03     60.88 o 
  -1   0   2    23171.26    22698.72    209.52 o 
   0   0   2     1393.02     1518.68     10.33 o 
   1   0   2      579.68      549.83     12.21 o 
   2   0   2     6018.09     6088.33     98.71 o 
   3   0   2     2050.86     2190.80     32.00 o 
   4   0   2       68.61       64.04     11.44 o 
   5   0   2      125.45      133.52     21.60 o 
  -5   1   2        0.07        6.51     11.73 o 
  -4   1   2      720.32      721.99     37.26 o 
  -3   1   2     4313.27     4496.90    199.32 o 
  -2   1   2      898.54      815.14     16.57 o 
  -1   1   2     1358.18     1444.45     11.59 o 
   0   1   2     4119.82     4310.53     54.35 o 
   1   1   2    15464.39    17164.12     59.57 o 
   2   1   2        8.27       13.70      3.48 o 
   3   1   2      791.19      783.62     19.94 o 
   4   1   2      924.62      952.67     30.82 o 
   5   1   2      240.55      198.65     15.95 o 
  -5   2   2      622.02      665.75     20.30 o 
  -4   2   2      737.29      720.80     18.49 o 
  -3   2   2       96.74       98.52      6.78 o 
  -2   2   2     5529.52     5358.72     29.99 o 
  -1   2   2     8302.61     8679.02     42.75 o 
   0   2   2     4350.20     4672.79     21.27 o 
   1   2   2     8777.91     9330.76     74.48 o 
   2   2   2     3594.36     3664.24     22.25 o 
   3   2   2     1140.29     1101.86     14.73 o 
   4   2   2        3.26       -1.48      8.89 o 
   5   2   2      212.64      190.08     23.11 o 
  -5   3   2        1.53       -5.32     16.38 o 
  -4   3   2      913.57      899.66     19.66 o 
  -3   3   2     1935.90     2000.88     23.29 o 
  -2   3   2     1965.80     1915.52     26.05 o 
  -1   3   2      447.57      429.23     14.96 o 
   0   3   2    14034.60    14329.74    145.46 o 
   1   3   2     1471.55     1357.45     31.18 o 
   2   3   2     1148.32     1262.54     13.60 o 
   3   3   2     1214.54     1265.30     42.23 o 
   4   3   2      900.82      900.34     28.87 o 
   5   3   2       98.07       98.55     15.15 o 
  -5   4   2      235.29      265.93     31.14 o 
  -4   4   2     1175.41     1197.78     28.74 o 
  -3   4   2      217.14      229.94     13.13 o 
  -2   4   2     4216.92     4258.11     59.26 o 
  -1   4   2     6127.61     5978.11    115.68 o 
   0   4   2      359.69      344.64     10.22 o 
   1   4   2      839.02      796.60      9.91 o 
   2   4   2     5690.12     5963.72     63.46 o 
   3   4   2      690.89      667.92     38.98 o 
   4   4   2        7.15        2.51      8.84 o 
   5   4   2       75.98       93.91     15.32 o 
  -5   5   2        0.03       -3.51     11.72 o 
  -4   5   2      653.00      676.83     45.71 o 
  -3   5   2     1742.18     1740.78     91.37 o 
  -2   5   2     1061.75     1059.50     14.85 o 
  -1   5   2      526.75      494.20     10.14 o 
   0   5   2     5943.80     5886.12     47.16 o 
   1   5   2     2699.59     2698.24     33.05 o 
   2   5   2      225.47      242.82     13.22 o 
   3   5   2      554.35      557.19     16.31 o 
   4   5   2      867.46      882.87     43.64 o 
   5   5   2       55.16       66.21     17.42 o 
  -5   6   2      421.40      421.22     25.16 o 
  -4   6   2      182.80      198.90     23.36 o 
  -3   6   2        4.08       -1.44      8.63 o 
  -2   6   2     3319.50     3351.84     40.30 o 
  -1   6   2     3090.96     2912.05     68.90 o 
   0   6   2     1087.64     1124.07     13.20 o 
   1   6   2     2180.45     2386.47     38.02 o 
   2   6   2     2404.72     2499.78     82.54 o 
   3   6   2      334.91      345.95     13.70 o 
   4   6   2       12.81       13.77     13.29 o 
  -4   7   2      365.11      380.42     30.84 o 
  -3   7   2     1142.27     1228.96     68.97 o 
  -2   7   2      558.16      560.64     44.96 o 
  -1   7   2      406.81      394.86      9.89 o 
   0   7   2     2061.82     1943.76     18.57 o 
   1   7   2     2993.35     3102.03     29.26 o 
   2   7   2        1.12        1.08      8.00 o 
   3   7   2      241.56      256.07     15.78 o 
   4   7   2      441.83      473.98     27.11 o 
  -4   8   2      338.24      314.93     35.26 o 
  -3   8   2       57.22       62.21     11.56 o 
  -2   8   2     1277.96     1343.43     54.68 o 
  -1   8   2     2828.81     2816.93     40.53 o 
   0   8   2       11.45        6.45      5.97 o 
   1   8   2      288.61      305.52     13.31 o 
   2   8   2     1490.37     1611.25     47.60 o 
   3   8   2      497.58      501.86     24.74 o 
   4   8   2       23.75       27.38     11.39 o 
  -4   9   2      143.05      128.55     18.48 o 
  -3   9   2      727.96      853.49     26.41 o 
  -2   9   2      238.34      241.89     13.41 o 
  -1   9   2      158.93      155.67      8.53 o 
   0   9   2     1413.95     1398.89     18.26 o 
   1   9   2      987.38      989.49     42.44 o 
   2   9   2       66.83       56.77     11.86 o 
   3   9   2      279.17      267.84     15.98 o 
   4   9   2      169.07      186.80     37.02 o 
  -3  10   2       26.11       51.49     17.58 o 
  -2  10   2      503.38      549.32     18.32 o 
  -1  10   2     1115.51     1193.52     50.70 o 
   0  10   2      279.03      275.06     12.12 o 
   1  10   2      853.60      865.58     21.64 o 
   2  10   2      337.70      402.69     30.49 o 
   3  10   2      211.74      211.06     14.91 o 
  -3  11   2      379.74      422.36     39.78 o 
  -2  11   2       59.17       76.59     12.76 o 
  -1  11   2       47.50       56.43     10.37 o 
   0  11   2      588.02      608.72     17.47 o 
   1  11   2      543.78      540.34     21.81 o 
   2  11   2       15.04        7.70     17.13 o 
   3  11   2      112.22      125.01     22.30 o 
  -2  12   2      318.02      361.34     25.20 o 
  -1  12   2      670.16      675.24     35.56 o 
   0  12   2        6.40        4.09     13.92 o 
   1  12   2       22.80       34.41     12.66 o 
   2  12   2      398.60      407.76     23.43 o 
  -1  13   2       47.74       57.67     16.90 o 
   0  13   2      181.96      216.64     19.80 o 
   1  13   2      260.84      243.45     18.18 o 
  -4   0   3      209.03      199.52     19.59 o 
  -3   0   3       46.23       15.17     11.25 o 
  -2   0   3      385.39      415.73     18.18 o 
  -1   0   3     3782.44     4059.52     40.34 o 
   0   0   3     5959.48     6165.69    109.59 o 
   1   0   3       35.93       32.98      3.51 o 
   2   0   3      345.81      373.24     18.44 o 
   3   0   3     1374.12     1443.30     22.69 o 
   4   0   3      416.72      403.77     28.53 o 
   5   0   3       25.13        8.34     14.77 o 
  -5   1   3        4.89        5.83      9.85 o 
  -4   1   3        4.60        7.27      7.19 o 
  -3   1   3      532.50      538.67     17.79 o 
  -2   1   3     1055.56     1044.51     18.05 o 
  -1   1   3      338.49      319.31      6.41 o 
   0   1   3       77.55       79.58      2.85 o 
   1   1   3     2620.06     2722.17     33.41 o 
   2   1   3     1870.37     1896.53     27.05 o 
   3   1   3        0.58       -3.23      4.65 o 
   4   1   3      170.77      183.92     14.68 o 
   5   1   3      220.65      201.98     16.62 o 
  -5   2   3        0.61       -7.66      9.62 o 
  -4   2   3      237.08      246.96     12.95 o 
  -3   2   3      277.30      275.23      8.87 o 
  -2   2   3       38.58       37.54      3.62 o 
  -1   2   3     1034.82     1042.42     26.17 o 
   0   2   3     4381.07     4526.44     20.85 o 
   1   2   3      387.44      397.75      6.21 o 
   2   2   3      305.41      274.63      9.90 o 
   3   2   3     1671.23     1779.78     51.11 o 
   4   2   3      247.26      238.80     30.36 o 
   5   2   3       10.39       22.30     19.09 o 
  -5   3   3       45.95       33.34     12.36 o 
  -4   3   3       52.40       46.15     13.24 o 
  -3   3   3       58.49       45.22      9.67 o 
  -2   3   3     2126.20     2226.08     47.66 o 
  -1   3   3      131.57      109.03      5.69 o 
   0   3   3      694.93      755.25      9.83 o 
   1   3   3      846.03      793.38     11.67 o 
   2   3   3     1448.69     1448.43     19.96 o 
   3   3   3       78.12       76.72      8.50 o 
   4   3   3      297.84      299.60     14.61 o 
   5   3   3      175.65      189.37     23.21 o 
  -5   4   3       54.53       41.29     24.71 o 
  -4   4   3       25.91       28.65     11.10 o 
  -3   4   3      450.85      453.37     17.33 o 
  -2   4   3       48.85       57.34      6.55 o 
  -1   4   3      639.81      597.35     11.14 o 
   0   4   3     2967.89     2986.97     22.68 o 
   1   4   3     1648.33     1770.49     39.81 o 
   2   4   3     2373.88     2640.52     74.11 o 
   3   4   3      292.94      293.00     11.47 o 
   4   4   3      345.80      347.70     15.66 o 
   5   4   3        2.61        5.55     14.05 o 
  -5   5   3       35.07       43.20     19.69 o 
  -4   5   3        2.84        9.42     10.84 o 
  -3   5   3      451.77      434.53     13.53 o 
  -2   5   3      116.65      100.64      7.45 o 
  -1   5   3      806.24      790.86     13.06 o 
   0   5   3      136.18      123.89      6.57 o 
   1   5   3     1970.60     1975.90     40.00 o 
   2   5   3      307.01      285.70     10.87 o 
   3   5   3      117.08      108.99     10.26 o 
   4   5   3      141.72      129.57     12.07 o 
   5   5   3      201.38      204.44     18.03 o 
  -4   6   3       63.84       75.80     13.41 o 
  -3   6   3      207.13      234.63     26.98 o 
  -2   6   3       27.35       24.71      6.84 o 
  -1   6   3     2079.04     2074.32     38.05 o 
   0   6   3      510.78      485.94     11.16 o 
   1   6   3      136.25      115.79      4.43 o 
   2   6   3       18.63        9.89      8.62 o 
   3   6   3     2178.47     2192.60     51.92 o 
   4   6   3        5.49       19.83     11.46 o 
  -4   7   3        3.18       -6.08     12.60 o 
  -3   7   3      292.28      267.16     24.11 o 
  -2   7   3      175.03      176.27      9.63 o 
  -1   7   3      334.57      314.70     10.98 o 
   0   7   3       74.67       65.34      5.51 o 
   1   7   3     1001.37     1028.56     30.00 o 
   2   7   3      383.75      363.42     18.72 o 
   3   7   3       17.48       11.01      9.65 o 
   4   7   3       67.78       80.06     11.44 o 
  -4   8   3       48.85       49.73     14.04 o 
  -3   8   3       46.13       48.52     10.42 o 
  -2   8   3        0.10        5.48      9.50 o 
  -1   8   3      152.04      137.55      8.48 o 
   0   8   3     1304.55     1296.03     16.65 o 
   1   8   3      170.23      171.73     11.73 o 
   2   8   3      490.74      471.11     21.26 o 
   3   8   3      110.04      145.27     13.08 o 
   4   8   3      202.97      190.11     17.08 o 
  -4   9   3        9.67       13.86     17.68 o 
  -3   9   3        1.61        3.61     11.39 o 
  -2   9   3      634.19      670.09     50.25 o 
  -1   9   3        5.52       -0.86      6.62 o 
   0   9   3       69.21       62.73      8.45 o 
   1   9   3       97.67      105.33     12.58 o 
   2   9   3      611.11      595.78     20.20 o 
   3   9   3        0.13       12.06     12.24 o 
  -3  10   3       30.56       37.82     11.70 o 
  -2  10   3        1.38       -3.57      8.47 o 
  -1  10   3       96.86      103.01     10.61 o 
   0  10   3      638.60      610.18     15.94 o 
   1  10   3       13.97       22.23     10.92 o 
   2  10   3       51.85       49.43     17.28 o 
   3  10   3      174.29      181.55     14.78 o 
  -3  11   3       30.38       23.03     18.42 o 
  -2  11   3      143.41      139.09     15.54 o 
  -1  11   3        4.51        4.89     10.90 o 
   0  11   3        0.42       -2.30      9.47 o 
   1  11   3      202.50      221.23     16.29 o 
   2  11   3      146.51      149.75     17.21 o 
  -2  12   3       13.98       20.71     12.91 o 
  -1  12   3      138.45      146.89     15.67 o 
   0  12   3      138.52      143.97     24.11 o 
   1  12   3       34.02       30.00     12.71 o 
   2  12   3       38.57       37.74     13.39 o 
  -1  13   3       92.10       87.19     15.70 o 
   0  13   3       18.11       30.34     22.81 o 
  -4   0   4      442.85      480.73     33.05 o 
  -3   0   4     1552.98     1529.09     41.69 o 
  -2   0   4     3811.58     4035.26     41.42 o 
  -1   0   4       35.63       38.90      4.38 o 
   0   0   4     6603.82     6928.80     69.68 o 
   1   0   4     3078.51     3200.52     21.32 o 
   2   0   4      411.76      437.30      9.21 o 
   3   0   4      294.11      311.54     38.83 o 
   4   0   4      102.18      100.37     16.98 o 
   5   0   4      139.43      113.83     20.09 o 
  -5   1   4      282.44      295.90     21.13 o 
  -4   1   4      999.74      962.12     55.52 o 
  -3   1   4        2.43        7.42      8.24 o 
  -2   1   4     1136.60     1054.29     28.34 o 
  -1   1   4     4515.64     4320.99     76.61 o 
   0   1   4     3500.05     3650.73     24.00 o 
   1   1   4      121.64      116.80      3.44 o 
   2   1   4     1741.47     1772.93     20.01 o 
   3   1   4      957.73      989.81     29.64 o 
   4   1   4       67.85       51.55     15.02 o 
   5   1   4       27.83       21.19     17.83 o 
  -5   2   4       44.90       43.07     12.50 o 
  -4   2   4      135.00      134.07     10.43 o 
  -3   2   4     2906.05     2960.76     44.55 o 
  -2   2   4     1969.54     1978.69     32.72 o 
  -1   2   4      191.07      203.68      7.25 o 
   0   2   4     3956.24     3934.55     44.03 o 
   1   2   4     1517.40     1399.55     12.83 o 
   2   2   4      918.51      928.81     11.73 o 
   3   2   4      129.54      124.41     10.02 o 
   4   2   4      391.66      436.60     27.33 o 
   5   2   4       17.23       13.46     19.89 o 
  -5   3   4      308.78      321.85     20.21 o 
  -4   3   4      465.33      484.71     19.79 o 
  -3   3   4      213.87      205.19     14.56 o 
  -2   3   4     1691.11     1784.56     22.25 o 
  -1   3   4     3850.14     3783.36     47.59 o 
   0   3   4     2510.83     2625.15     37.01 o 
   1   3   4      129.43      132.37      5.22 o 
   2   3   4     1761.38     1694.26     14.84 o 
   3   3   4      589.66      613.02     29.59 o 
   4   3   4      103.50      103.20     12.07 o 
   5   3   4       41.05       43.60     16.28 o 
  -5   4   4       95.06       97.23     14.21 o 
  -4   4   4      390.31      391.34     20.43 o 
  -3   4   4     1395.97     1435.93    125.33 o 
  -2   4   4     1667.87     1588.60     21.18 o 
  -1   4   4       66.42       59.69      6.53 o 
   0   4   4     1184.15     1074.46     12.67 o 
   1   4   4     5713.35     5777.19    118.76 o 
   2   4   4       13.49       23.35      7.74 o 
   3   4   4       17.23       24.04      9.29 o 
   4   4   4      123.38      114.96     11.54 o 
   5   4   4      129.45      125.33     17.79 o 
  -5   5   4      278.66      310.56     22.04 o 
  -4   5   4      329.66      334.48     37.07 o 
  -3   5   4       63.19       54.24      7.86 o 
  -2   5   4      693.77      671.04     16.45 o 
  -1   5   4     3867.84     3743.13     44.22 o 
   0   5   4      478.89      413.68     15.19 o 
   1   5   4        1.17        0.18      4.98 o 
   2   5   4      824.37      828.67     17.12 o 
   3   5   4     1004.05     1018.02     33.79 o 
   4   5   4        0.58       -7.69     10.64 o 
  -4   6   4       41.82       47.17     15.87 o 
  -3   6   4     2046.73     1964.77    119.30 o 
  -2   6   4      378.71      352.89     13.98 o 
  -1   6   4       73.03       92.76      7.54 o 
   0   6   4     2757.55     2846.62     26.39 o 
   1   6   4      998.79      943.36     13.24 o 
   2   6   4      178.83      161.86      9.52 o 
   3   6   4       34.17       42.54      8.98 o 
   4   6   4      151.24      151.71     14.06 o 
  -4   7   4      315.50      320.04     31.65 o 
  -3   7   4       12.63        8.02     10.18 o 
  -2   7   4      412.40      402.87     20.93 o 
  -1   7   4     1977.31     1899.49     24.23 o 
   0   7   4      527.62      481.15     12.45 o 
   1   7   4       10.03        4.95      7.44 o 
   2   7   4      616.61      635.41     19.52 o 
   3   7   4      494.53      470.81     25.72 o 
   4   7   4        4.86       13.65     12.04 o 
  -4   8   4      186.48      193.76     18.85 o 
  -3   8   4      364.09      393.87     30.99 o 
  -2   8   4      902.47      878.26     36.27 o 
  -1   8   4       66.78       61.88      8.18 o 
   0   8   4      678.34      670.61     15.36 o 
   1   8   4      931.67      844.80     22.11 o 
   2   8   4      103.32       88.86     11.83 o 
   3   8   4       86.72       84.74     11.23 o 
   4   8   4       27.25       35.14     13.30 o 
  -3   9   4       11.36       24.58     14.04 o 
  -2   9   4      356.09      389.96     18.67 o 
  -1   9   4      500.07      474.55     13.89 o 
   0   9   4      822.21      788.48     26.56 o 
   1   9   4      110.09      100.19     13.81 o 
   2   9   4      371.64      355.82     20.83 o 
   3   9   4       71.61       81.07     11.47 o 
  -3  10   4      369.14      421.96     32.58 o 
  -2  10   4      421.75      428.91     17.21 o 
  -1  10   4       66.46       69.48      8.99 o 
   0  10   4      418.05      404.31     14.87 o 
   1  10   4      211.64      219.65     15.81 o 
   2  10   4      135.17      109.18     15.16 o 
   3  10   4       23.39       26.08     12.23 o 
  -2  11   4      129.67      146.56     14.63 o 
  -1  11   4      321.08      316.92     19.64 o 
   0  11   4      198.42      191.43     14.88 o 
   1  11   4        5.79        4.47     10.86 o 
   2  11   4      187.40      191.29     17.69 o 
  -2  12   4      116.36      125.31     13.05 o 
  -1  12   4        0.23       -3.97     14.11 o 
   0  12   4      188.23      186.14     16.17 o 
   1  12   4      255.90      234.64     18.75 o 
  -5   0   5       87.50       82.17     15.70 o 
  -4   0   5      140.74      136.53     22.91 o 
  -3   0   5       60.13       44.61     13.36 o 
  -2   0   5     5079.46     5356.32     89.16 o 
  -1   0   5     1421.17     1175.18     46.52 o 
   0   0   5       35.68       33.46      4.21 o 
   1   0   5     3098.64     3096.07     45.78 o 
   2   0   5     2236.83     2306.26     32.47 o 
   3   0   5      744.63      697.53     43.65 o 
   4   0   5      284.72      270.86     27.53 o 
   5   0   5      205.40      187.07     23.61 o 
  -5   1   5       28.81       31.82     12.66 o 
  -4   1   5      449.36      443.64     26.78 o 
  -3   1   5     1163.68     1111.08     40.20 o 
  -2   1   5       16.04       11.25      5.31 o 
  -1   1   5     1012.77      920.77     12.51 o 
   0   1   5     4838.49     4878.68     20.21 o 
   1   1   5     2637.67     2605.94     14.94 o 
   2   1   5      179.58      185.75      7.04 o 
   3   1   5      917.30      962.66     33.81 o 
   4   1   5      700.09      646.15     23.51 o 
   5   1   5       34.25       32.27     13.80 o 
  -5   2   5      327.15      283.22     15.06 o 
  -4   2   5       23.76       22.07     10.89 o 
  -3   2   5      282.33      276.83     12.68 o 
  -2   2   5     1302.28     1184.29     24.11 o 
  -1   2   5     5759.56     6185.21     68.30 o 
   0   2   5      123.62      128.60      4.84 o 
   1   2   5     2569.14     2520.94     27.86 o 
   2   2   5     3227.44     3202.12     42.34 o 
   3   2   5      149.37      150.66     14.29 o 
   4   2   5       75.50       77.25     12.01 o 
   5   2   5      217.76      195.00     16.75 o 
  -5   3   5       19.25       12.16     13.17 o 
  -4   3   5      378.87      352.89     19.06 o 
  -3   3   5      858.59      848.26     18.73 o 
  -2   3   5      106.84       99.45      7.95 o 
  -1   3   5     1567.94     1543.19     18.92 o 
   0   3   5     2902.90     2844.27     19.42 o 
   1   3   5     1687.17     1551.64     14.85 o 
   2   3   5        1.34       -0.82      6.21 o 
   3   3   5     1290.55     1321.02     57.52 o 
   4   3   5      414.93      413.44     33.76 o 
  -5   4   5       47.00       64.39     15.43 o 
  -4   4   5      253.35      239.98     18.72 o 
  -3   4   5      308.17      300.42     14.81 o 
  -2   4   5     2153.89     2084.89     25.15 o 
  -1   4   5     1679.93     1567.72     23.69 o 
   0   4   5       22.53       40.72      9.19 o 
   1   4   5     2432.25     2387.48     55.25 o 
   2   4   5     1722.65     1688.03     33.18 o 
   3   4   5      376.47      384.45     14.08 o 
   4   4   5      162.56      161.85     15.10 o 
  -4   5   5      389.91      388.09     25.62 o 
  -3   5   5      312.24      304.43     13.17 o 
  -2   5   5      239.31      253.68     11.53 o 
  -1   5   5      909.58      931.52     22.90 o 
   0   5   5     3206.33     3090.44     46.32 o 
   1   5   5      643.44      623.59     14.05 o 
   2   5   5        1.87        1.64      7.34 o 
   3   5   5      754.29      777.90     19.77 o 
   4   5   5      518.03      542.40     38.98 o 
  -4   6   5       47.95       54.54     15.83 o 
  -3   6   5       56.37       69.12      9.03 o 
  -2   6   5     1945.68     1872.62     25.41 o 
  -1   6   5      570.10      493.89     12.91 o 
   0   6   5      155.16      150.12      7.87 o 
   1   6   5     1345.87     1286.81     20.23 o 
   2   6   5     2352.73     2329.82     67.04 o 
   3   6   5        4.95        7.11      8.34 o 
   4   6   5        1.09        1.92      9.07 o 
  -4   7   5      185.00      196.63     25.87 o 
  -3   7   5      306.56      339.93     44.86 o 
  -2   7   5       45.85       44.72      7.92 o 
  -1   7   5      353.04      348.56     13.58 o 
   0   7   5     1906.21     1803.68     30.05 o 
   1   7   5      506.78      506.55     28.04 o 
   2   7   5       17.00       23.83      8.18 o 
   3   7   5      290.90      295.95     23.77 o 
   4   7   5      396.94      370.45     30.25 o 
  -4   8   5       45.23       37.16     16.02 o 
  -3   8   5       60.21       66.00     12.99 o 
  -2   8   5      748.02      731.24     46.31 o 
  -1   8   5      883.87      871.10     17.90 o 
   0   8   5        2.04       -2.05      7.51 o 
   1   8   5      826.51      815.67     25.41 o 
   2   8   5      488.32      489.43     16.16 o 
   3   8   5      292.10      262.86     21.68 o 
  -3   9   5      369.37      380.87     44.31 o 
  -2   9   5        0.64        4.35     12.53 o 
  -1   9   5      272.60      269.65     11.72 o 
   0   9   5      430.42      433.06     31.90 o 
   1   9   5      703.08      656.30     22.11 o 
   2   9   5       26.19       27.98     11.92 o 
   3   9   5      294.28      299.61     16.66 o 
  -3  10   5       47.51       64.20     18.94 o 
  -2  10   5       97.24      104.41     12.77 o 
  -1  10   5     1056.98     1002.09     38.40 o 
   0  10   5       76.56       62.99     11.26 o 
   1  10   5      251.25      260.23     15.98 o 
   2  10   5      382.66      411.70     24.61 o 
   3  10   5       49.48       38.84     11.86 o 
  -2  11   5        5.67       18.86     12.60 o 
  -1  11   5       70.80       79.69     15.24 o 
   0  11   5      393.74      367.53     19.28 o 
   1  11   5      191.18      167.38     16.12 o 
   2  11   5        8.14        5.58     16.01 o 
  -1  12   5       30.01       39.88     22.30 o 
   0  12   5       21.72       20.22     12.14 o 
   1  12   5      181.16      201.23     24.36 o 
  -5   0   6      176.26      189.46     19.21 o 
  -4   0   6      177.33      173.67     14.20 o 
  -3   0   6      713.71      669.98     21.67 o 
  -2   0   6      893.12      957.89     27.69 o 
  -1   0   6     1260.59     1221.44     34.69 o 
   0   0   6      256.45      233.85      7.23 o 
   1   0   6        3.38        2.56      4.73 o 
   2   0   6        6.97        9.54      8.15 o 
   3   0   6      188.50      197.86     13.35 o 
   4   0   6       54.96       59.27     17.48 o 
  -5   1   6       83.10       77.99     12.76 o 
  -4   1   6        5.18        5.32      9.08 o 
  -3   1   6      613.42      611.42     16.63 o 
  -2   1   6      849.14      792.02     25.79 o 
  -1   1   6      208.49      220.82      5.18 o 
   0   1   6      179.51      169.83      4.59 o 
   1   1   6     1894.41     1800.05     40.94 o 
   2   1   6       73.93       74.45      5.33 o 
   3   1   6       11.22       19.44     11.35 o 
   4   1   6       34.69       26.94     12.94 o 
  -5   2   6      102.53      111.53     15.10 o 
  -4   2   6      592.76      591.11     26.77 o 
  -3   2   6       25.09       12.48      6.57 o 
  -2   2   6       79.97       58.73      9.34 o 
  -1   2   6     1497.91     1492.77     12.96 o 
   0   2   6      454.29      412.09     11.37 o 
   1   2   6       83.21       96.13      6.69 o 
   2   2   6      311.96      323.15      8.73 o 
   3   2   6       69.21       78.56     14.17 o 
   4   2   6        2.98        3.91      8.73 o 
  -5   3   6      101.99       95.69     15.79 o 
  -4   3   6       30.36       31.94     12.47 o 
  -3   3   6      338.40      354.99     14.91 o 
  -2   3   6      781.53      787.83     28.32 o 
  -1   3   6      444.23      452.06      9.76 o 
   0   3   6     1250.26     1329.01     27.62 o 
   1   3   6      156.94      128.83      6.11 o 
   2   3   6      468.06      433.17     12.23 o 
   3   3   6        0.12        3.25     11.08 o 
   4   3   6       45.53       51.41     14.30 o 
  -4   4   6      336.02      343.82     20.31 o 
  -3   4   6      194.58      178.99     12.02 o 
  -2   4   6      391.32      380.93     13.01 o 
  -1   4   6      576.87      522.61     16.34 o 
   0   4   6      695.90      673.94     11.42 o 
   1   4   6        5.72        7.14      5.16 o 
   2   4   6       50.25       52.93      7.98 o 
   3   4   6       53.89       61.40      9.50 o 
   4   4   6       65.77       50.21     12.89 o 
  -4   5   6        2.62        5.05     14.56 o 
  -3   5   6      374.72      366.80     14.91 o 
  -2   5   6      965.52      954.25     19.55 o 
  -1   5   6       14.34       19.53      7.49 o 
   0   5   6       18.47        9.61      5.08 o 
   1   5   6      654.25      634.82     14.42 o 
   2   5   6      372.96      347.86     13.98 o 
   3   5   6       56.91       53.17     10.78 o 
   4   5   6        0.85        8.30     14.42 o 
  -4   6   6      344.65      355.52     47.72 o 
  -3   6   6        5.89        3.28      7.99 o 
  -2   6   6        2.57        6.35      7.85 o 
  -1   6   6      848.11      794.48     31.09 o 
   0   6   6      551.89      539.84     24.31 o 
   1   6   6       99.66      102.60      8.68 o 
   2   6   6        2.38        3.51      7.38 o 
   3   6   6       46.56       48.56     10.19 o 
   4   6   6       40.12       51.29     15.99 o 
  -4   7   6        0.19        8.63     14.83 o 
  -3   7   6      230.67      252.17     15.98 o 
  -2   7   6      430.07      400.80     14.13 o 
  -1   7   6        5.28       -5.26      8.09 o 
   0   7   6       11.25        4.72     10.78 o 
   1   7   6      692.03      682.85     17.33 o 
   2   7   6       40.07       43.40      9.71 o 
   3   7   6        0.01       -2.67      8.63 o 
   4   7   6        9.38        2.33     13.23 o 
  -4   8   6       58.23       80.57     14.41 o 
  -3   8   6      226.64      206.60     16.69 o 
  -2   8   6      337.75      303.72     20.08 o 
  -1   8   6      222.79      214.54     11.38 o 
   0   8   6       79.12       62.07     10.95 o 
   1   8   6       28.40       18.34      9.09 o 
   2   8   6       57.20       54.19     10.21 o 
   3   8   6       28.06       16.58     12.27 o 
  -3   9   6       88.00       80.18     16.37 o 
  -2   9   6      102.75      113.41     13.99 o 
  -1   9   6      247.66      234.34     23.41 o 
   0   9   6      441.44      432.35     18.47 o 
   1   9   6       41.13       50.76     11.59 o 
   2   9   6       47.84       45.56     10.70 o 
   3   9   6       16.41        8.14     11.49 o 
  -3  10   6        2.72        8.54     13.27 o 
  -2  10   6       17.20       20.94     14.37 o 
  -1  10   6      210.77      213.96     13.56 o 
   0  10   6       24.87       24.44     11.07 o 
   1  10   6       40.30       24.07     11.87 o 
   2  10   6       84.41       87.15     12.68 o 
  -2  11   6       70.91       86.43     12.91 o 
  -1  11   6       21.47       11.35     15.07 o 
   0  11   6       28.75       37.88     12.47 o 
   1  11   6      119.53       96.43     16.29 o 
   2  11   6       14.83       11.35     14.03 o 
  -1  12   6       75.78       98.86     25.02 o 
   0  12   6       34.31       21.26     12.91 o 
  -5   0   7       23.73       22.45     12.04 o 
  -4   0   7      745.05      665.04     24.01 o 
  -3   0   7     1179.57     1169.76     27.60 o 
  -2   0   7     1048.45     1006.56     19.47 o 
  -1   0   7      288.65      245.02      8.50 o 
   0   0   7     5854.33     6066.96     37.22 o 
   1   0   7     1314.46     1125.17     28.12 o 
   2   0   7      368.04      369.00     14.50 o 
   3   0   7     1070.64     1039.92     41.19 o 
   4   0   7      322.45      299.09     30.54 o 
  -5   1   7      215.26      246.13     14.82 o 
  -4   1   7      374.40      355.84     16.09 o 
  -3   1   7       77.86       66.87      8.08 o 
  -2   1   7     1576.37     1537.04     25.28 o 
  -1   1   7     3453.16     3426.64     36.00 o 
   0   1   7      954.61      973.69     10.01 o 
   1   1   7      986.36      930.79     16.25 o 
   2   1   7     2472.95     2401.87     27.63 o 
   3   1   7      605.46      619.78     17.16 o 
   4   1   7        7.33       -6.05     12.63 o 
  -4   2   7      183.66      179.85     17.17 o 
  -3   2   7     1815.38     1844.97     29.40 o 
  -2   2   7     1167.49     1148.87     24.48 o 
  -1   2   7     1238.13     1176.03     22.56 o 
   0   2   7     2280.71     2115.44     14.93 o 
   1   2   7     2983.19     3030.40     26.18 o 
   2   2   7        6.26       10.59      6.71 o 
   3   2   7      380.62      391.29     15.72 o 
   4   2   7      527.53      467.54     40.64 o 
  -4   3   7      229.20      271.30     20.11 o 
  -3   3   7        7.98        6.64      8.98 o 
  -2   3   7     1897.05     1926.58     41.67 o 
  -1   3   7     2545.16     2546.97     41.55 o 
   0   3   7      652.84      632.44     13.61 o 
   1   3   7      697.69      658.29     11.47 o 
   2   3   7     1760.36     1670.64     54.79 o 
   3   3   7      890.52      868.59     24.35 o 
   4   3   7        3.38        5.71      9.82 o 
  -4   4   7      373.62      382.87     21.54 o 
  -3   4   7     1355.52     1389.50     88.63 o 
  -2   4   7      247.12      238.31     12.10 o 
  -1   4   7       12.81        9.89      6.23 o 
   0   4   7     4150.59     4106.41     90.58 o 
   1   4   7     1935.95     1950.28     19.99 o 
   2   4   7        2.70        3.73      8.51 o 
   3   4   7      323.01      330.55     18.09 o 
   4   4   7      277.44      297.49     22.50 o 
  -4   5   7       94.38       99.54     19.69 o 
  -3   5   7        0.41       -0.86      9.21 o 
  -2   5   7     1164.00     1151.75     21.55 o 
  -1   5   7     2429.51     2382.39     71.24 o 
   0   5   7      163.39      150.97      7.75 o 
   1   5   7      208.21      188.71     11.62 o 
   2   5   7     1619.63     1521.31     32.95 o 
   3   5   7      561.15      531.08     33.30 o 
   4   5   7        7.13       -4.80     12.04 o 
  -4   6   7      215.81      257.96     19.12 o 
  -3   6   7      918.77      903.87     30.78 o 
  -2   6   7      432.60      431.98     14.82 o 
  -1   6   7      358.90      347.95     12.26 o 
   0   6   7     1580.33     1651.24     70.93 o 
   1   6   7     1308.81     1264.59     22.36 o 
   2   6   7        4.83        7.18     10.09 o 
   3   6   7      179.14      185.58     14.02 o 
   4   6   7      312.70      302.89     18.68 o 
  -4   7   7      132.28      131.76     18.67 o 
  -3   7   7       14.99        9.87     10.99 o 
  -2   7   7      575.18      610.20     27.75 o 
  -1   7   7     1591.64     1552.19     48.50 o 
   0   7   7      122.71      125.73     12.40 o 
   1   7   7      172.60      175.35     10.50 o 
   2   7   7     1011.52      985.62     23.91 o 
   3   7   7      316.08      315.86     16.27 o 
  -3   8   7      400.66      419.45     21.84 o 
  -2   8   7      227.46      197.46     12.31 o 
  -1   8   7       66.15       61.37      9.46 o 
   0   8   7     1278.00     1289.24    108.45 o 
   1   8   7      609.22      650.75     18.83 o 
   2   8   7       23.71       12.94      9.10 o 
   3   8   7      262.26      247.31     24.31 o 
  -3   9   7       19.58        4.91     11.18 o 
  -2   9   7      363.07      362.98     24.98 o 
  -1   9   7      456.40      501.33     51.59 o 
   0   9   7      355.35      349.36     17.87 o 
   1   9   7      339.51      383.68     19.43 o 
   2   9   7      349.28      363.05     16.41 o 
  -2  10   7      243.13      231.24     32.15 o 
  -1  10   7      267.89      256.86     25.27 o 
   0  10   7      306.41      323.02     19.46 o 
   1  10   7      385.42      370.56     20.09 o 
   2  10   7        5.91       -3.42     12.35 o 
  -1  11   7      244.01      260.14     27.88 o 
   0  11   7      104.81      100.24     13.99 o 
   1  11   7       82.85       98.52     15.37 o 
  -4   0   8        3.58       11.49     12.36 o 
  -3   0   8      128.42      101.28     12.04 o 
  -2   0   8       25.05       29.96      8.52 o 
  -1   0   8       15.13       16.34      5.86 o 
   0   0   8        4.59        8.42      5.96 o 
   1   0   8       25.53       16.40      7.29 o 
   2   0   8       54.89       64.05     10.89 o 
   3   0   8       23.08        9.34     20.60 o 
   4   0   8       52.25       31.24     24.21 o 
  -4   1   8      123.68      103.65     10.06 o 
  -3   1   8        3.36       -2.63      6.80 o 
  -2   1   8       27.54       25.35      5.70 o 
  -1   1   8       98.72       97.15      6.88 o 
   0   1   8      128.20      129.43      5.25 o 
   1   1   8       37.37       41.71      6.40 o 
   2   1   8        8.08       11.00      6.57 o 
   3   1   8        0.81        3.63      8.84 o 
   4   1   8        0.16        3.21     13.41 o 
  -4   2   8        0.21        2.43     12.28 o 
  -3   2   8       26.79       30.93     11.39 o 
  -2   2   8      223.09      221.84     10.70 o 
  -1   2   8       52.23       64.59      6.49 o 
   0   2   8       18.40       20.26      5.39 o 
   1   2   8        0.05       -5.25      5.31 o 
   2   2   8        2.42        3.82      7.97 o 
   3   2   8        7.57       10.19     10.39 o 
   4   2   8       31.83       34.11     14.28 o 
  -4   3   8        3.96        5.27     12.78 o 
  -3   3   8      202.25      195.72     20.96 o 
  -2   3   8       19.52       19.30      7.72 o 
  -1   3   8      111.43      101.22      7.16 o 
   0   3   8        0.65        1.04      4.26 o 
   1   3   8       21.35       16.66      6.01 o 
   2   3   8        5.48        4.64     11.00 o 
   3   3   8        0.13       11.25     20.50 o 
   4   3   8        9.81       16.62     14.21 o 
  -4   4   8        0.26        3.08     15.97 o 
  -3   4   8      148.35      121.54     10.65 o 
  -2   4   8       17.89       22.62      9.01 o 
  -1   4   8      128.92      138.75      9.54 o 
   0   4   8        3.27       -4.75      6.08 o 
   1   4   8       47.17       38.38      7.22 o 
   2   4   8       98.34       81.68     10.36 o 
   3   4   8       84.37       75.67     13.02 o 
   4   4   8        0.49       12.45     12.68 o 
  -4   5   8       54.20       61.69     11.37 o 
  -3   5   8       49.21       46.62      9.53 o 
  -2   5   8       27.95       34.32      9.28 o 
  -1   5   8        1.38       -1.42      8.42 o 
   0   5   8       41.03       41.50      9.36 o 
   1   5   8       18.68       28.93      8.43 o 
   2   5   8       41.31       37.63     10.28 o 
   3   5   8       17.20       20.07     11.74 o 
  -4   6   8       18.40       17.58     12.96 o 
  -3   6   8       17.35        8.38     11.49 o 
  -2   6   8      280.50      253.05     15.96 o 
  -1   6   8        0.82        3.00      7.22 o 
   0   6   8      144.92      132.05     10.76 o 
   1   6   8      230.08      224.23     13.04 o 
   2   6   8       59.35       46.90     10.04 o 
   3   6   8        0.03        1.91     14.06 o 
  -3   7   8        5.47        6.49     11.81 o 
  -2   7   8        0.06        1.27      9.21 o 
  -1   7   8       20.43       19.68      8.00 o 
   0   7   8       34.18       24.51     10.69 o 
   1   7   8        0.27        0.93     10.06 o 
   2   7   8        1.94        5.25      8.79 o 
   3   7   8        1.48       -2.91     14.36 o 
  -3   8   8      114.05      117.52     16.53 o 
  -2   8   8       12.17        4.47      8.89 o 
  -1   8   8        9.55        9.75     13.32 o 
   0   8   8       12.09       -1.93     10.25 o 
   1   8   8       29.83       21.67      9.00 o 
   2   8   8       10.74       14.55      9.56 o 
   3   8   8        0.92      -12.55     10.88 o 
  -2   9   8        6.29       -4.27     11.33 o 
  -1   9   8       82.22       74.23     13.40 o 
   0   9   8        0.40       -8.17     11.45 o 
   1   9   8        2.30        9.27     10.48 o 
   2   9   8        5.65        2.21      9.56 o 
  -2  10   8       45.44       50.90     15.99 o 
  -1  10   8       34.17       37.93     11.74 o 
   0  10   8       24.71       30.38     14.40 o 
   1  10   8       14.56       -2.25     11.70 o 
   0  11   8       16.50        5.40     14.57 o 
  -4   0   9      247.02      292.44     21.88 o 
  -3   0   9      311.97      288.54     15.33 o 
  -2   0   9     1507.49     1503.11     58.91 o 
  -1   0   9     2686.07     2646.33     65.86 o 
   0   0   9      234.93      231.47     10.21 o 
   1   0   9       53.72       39.70     10.62 o 
   2   0   9     1390.77     1335.58     75.55 o 
   3   0   9      488.69      481.53     29.84 o 
   4   0   9        3.97       -9.44     16.98 o 
  -4   1   9      128.40      130.86     13.91 o 
  -3   1   9     1133.11     1098.66     21.04 o 
  -2   1   9      819.84      854.97     15.77 o 
  -1   1   9       99.15       99.02      7.92 o 
   0   1   9     1983.26     1972.75     16.25 o 
   1   1   9     2121.22     2093.77     58.96 o 
   2   1   9      156.97      170.44      9.45 o 
   3   1   9       11.91        8.69     11.20 o 
  -4   2   9      548.91      508.47     18.40 o 
  -3   2   9        5.28        1.14      8.46 o 
  -2   2   9      761.55      724.53     14.79 o 
  -1   2   9     1771.53     1763.22     27.42 o 
   0   2   9     1497.69     1585.25     22.23 o 
   1   2   9      267.84      245.55      8.76 o 
   2   2   9      708.30      713.38     17.71 o 
   3   2   9      415.37      422.21     16.26 o 
   4   2   9       27.07       40.96     15.60 o 
  -4   3   9      110.38      107.04     15.09 o 
  -3   3   9      682.42      770.08     37.17 o 
  -2   3   9     1448.01     1454.53     32.89 o 
  -1   3   9       42.98       35.69      6.44 o 
   0   3   9      879.50      902.30     16.44 o 
   1   3   9     1619.06     1586.04     24.69 o 
   2   3   9      603.81      585.30     16.84 o 
   3   3   9      270.77      247.50     14.12 o 
  -4   4   9      401.10      394.49     18.47 o 
  -3   4   9        2.39        2.03     10.16 o 
  -2   4   9      296.34      326.24     25.04 o 
  -1   4   9     2798.98     2889.70    100.52 o 
   0   4   9      322.16      323.00     10.32 o 
   1   4   9       60.87       67.82      9.04 o 
   2   4   9      514.64      506.29     19.73 o 
   3   4   9      334.75      319.72     18.41 o 
  -4   5   9       33.34       35.42     11.82 o 
  -3   5   9      770.71      812.72     23.16 o 
  -2   5   9      718.01      687.41     18.96 o 
  -1   5   9        0.84        3.25      9.70 o 
   0   5   9      703.34      741.77     37.15 o 
   1   5   9     1478.02     1530.50     42.53 o 
   2   5   9      203.22      191.32     24.97 o 
   3   5   9       79.98       71.06     15.49 o 
  -3   6   9       19.99       13.71     10.98 o 
  -2   6   9      569.59      592.15     19.01 o 
  -1   6   9      714.57      788.23     69.12 o 
   0   6   9      875.63      930.96     52.02 o 
   1   6   9      150.86      149.44     11.13 o 
   2   6   9      341.23      331.59     31.55 o 
   3   6   9      270.75      296.68     20.57 o 
  -3   7   9      450.47      497.22     28.47 o 
  -2   7   9      359.50      365.64     16.50 o 
  -1   7   9       16.73       15.34     11.56 o 
   0   7   9      633.39      686.28     71.88 o 
   1   7   9      830.38      831.97     31.97 o 
   2   7   9       83.65       83.22     11.70 o 
  -3   8   9       31.05       12.23     16.29 o 
  -2   8   9      265.94      276.63     15.68 o 
  -1   8   9      888.66      946.27     72.99 o 
   0   8   9      111.93      120.24     17.18 o 
   1   8   9        2.59        2.76     10.03 o 
   2   8   9      314.24      313.91     17.48 o 
  -2   9   9      302.88      329.83     32.40 o 
  -1   9   9        0.00       10.66     14.59 o 
   0   9   9      322.22      303.27     30.69 o 
   1   9   9      328.78      371.30     24.16 o 
  -1  10   9      280.75      341.88     33.15 o 
   0  10   9      171.23      172.70     32.80 o 
  -4   0  10        4.01       -7.41     15.63 o 
  -3   0  10        0.92       -2.95      9.11 o 
  -2   0  10       82.18       89.61     19.64 o 
  -1   0  10      102.13       95.14     19.24 o 
   0   0  10      107.38      104.20      9.23 o 
   1   0  10       93.55       92.99     11.18 o 
   2   0  10       10.54        5.53      9.61 o 
   3   0  10      141.08      125.08     20.70 o 
  -4   1  10        4.91        1.05     10.23 o 
  -3   1  10       11.74        4.02      8.28 o 
  -2   1  10        5.55        5.45      7.45 o 
  -1   1  10       51.43       49.17      7.47 o 
   0   1  10       36.18       45.65      7.37 o 
   1   1  10       87.36       86.22      8.21 o 
   2   1  10      131.23      131.00     13.14 o 
   3   1  10       11.97        6.24     15.81 o 
  -4   2  10        0.03       -2.66     11.21 o 
  -3   2  10       25.28       23.32      9.58 o 
  -2   2  10       41.68       40.64      7.16 o 
  -1   2  10      103.79      118.04      9.16 o 
   0   2  10      122.34      121.25      8.53 o 
   1   2  10       13.91        9.07      7.02 o 
   2   2  10        1.22        3.20     13.05 o 
   3   2  10      111.32       98.82     16.33 o 
  -4   3  10        0.96       25.36     17.93 o 
  -3   3  10        3.48        4.87      7.25 o 
  -2   3  10       31.99       32.91      7.22 o 
  -1   3  10       52.68       58.64      7.25 o 
   0   3  10        9.20       12.30      7.89 o 
   1   3  10       53.36       35.02      8.94 o 
   2   3  10       91.36       92.36     10.77 o 
   3   3  10       55.62       44.48     12.78 o 
  -3   4  10       78.33       62.25     10.90 o 
  -2   4  10       57.89       40.23     11.41 o 
  -1   4  10       48.69       46.19      6.82 o 
   0   4  10      252.11      255.10     10.94 o 
   1   4  10      119.00      112.12      8.89 o 
   2   4  10      129.53      113.29     10.96 o 
   3   4  10        2.12       11.84     12.25 o 
  -3   5  10        3.95       12.61     13.04 o 
  -2   5  10       24.39       32.47     11.41 o 
  -1   5  10       53.93       54.78     12.79 o 
   0   5  10        1.59      -10.61      7.61 o 
   1   5  10        2.37       -7.95      7.80 o 
   2   5  10      118.49      113.18     14.18 o 
   3   5  10       26.64       31.66     13.16 o 
  -3   6  10        1.18        5.82     12.55 o 
  -2   6  10       87.89       79.32     12.76 o 
  -1   6  10       84.65       83.71     12.35 o 
   0   6  10       66.94       70.70     11.22 o 
   1   6  10       11.71       12.67     11.10 o 
   2   6  10        0.10      -11.60     13.47 o 
  -2   7  10       10.22       17.78     10.90 o 
  -1   7  10       23.00       31.03     12.98 o 
   0   7  10        1.06        4.81     11.89 o 
   1   7  10        4.37       12.69     10.35 o 
   2   7  10       86.48       82.84     16.89 o 
  -2   8  10        0.45       -4.23     13.59 o 
  -1   8  10        0.55        5.26     15.22 o 
   0   8  10       46.51       52.81     13.86 o 
   1   8  10       44.75       39.66     12.75 o 
  -1   9  10       16.42       12.89     13.59 o 
   0   9  10       21.32       27.43     15.43 o 
   1   9  10       49.20       31.82     13.49 o 
  -3   0  11      625.20      568.44     24.79 o 
  -2   0  11      663.71      670.24     24.82 o 
  -1   0  11        1.68       -9.47     11.53 o 
   0   0  11        4.75       13.26     18.28 o 
   1   0  11     1471.76     1516.62     30.89 o 
   2   0  11      145.31      161.85     20.50 o 
   3   0  11       15.74        6.23     17.68 o 
  -3   1  11       90.16       99.16     11.51 o 
  -2   1  11       10.29        8.14      9.13 o 
  -1   1  11     1490.57     1557.61     22.91 o 
   0   1  11      573.39      589.01     21.38 o 
   1   1  11        3.88       11.63      8.34 o 
   2   1  11      126.72      132.47     14.07 o 
   3   1  11      324.25      323.27     22.91 o 
  -3   2  11      399.11      445.69     26.24 o 
  -2   2  11      654.09      678.27     15.69 o 
  -1   2  11      134.92      152.89     10.11 o 
   0   2  11      536.23      534.44     13.88 o 
   1   2  11      309.97      323.25     14.17 o 
   2   2  11      278.05      278.51     13.46 o 
   3   2  11        2.70        8.79     14.08 o 
  -3   3  11      221.06      192.70     11.87 o 
  -2   3  11      313.20      300.06     15.49 o 
  -1   3  11      353.05      400.73     19.96 o 
   0   3  11      989.61     1104.90     26.23 o 
   1   3  11       13.39        6.71     10.72 o 
   2   3  11      319.04      323.88     15.41 o 
   3   3  11      118.26      134.05     14.71 o 
  -3   4  11      265.81      275.67     17.84 o 
  -2   4  11      516.22      544.83     16.12 o 
  -1   4  11       71.05       72.52     11.31 o 
   0   4  11      226.77      245.36     11.61 o 
   1   4  11      483.14      526.18     21.77 o 
   2   4  11      120.75      135.59     13.60 o 
  -3   5  11       95.35       91.22     14.36 o 
  -2   5  11       63.82       50.02     10.44 o 
  -1   5  11      583.33      690.25     46.77 o 
   0   5  11      474.20      546.00     18.20 o 
   1   5  11       16.44       15.59      9.39 o 
   2   5  11      197.09      202.43     14.91 o 
  -2   6  11      360.97      385.92    100.37 o 
  -1   6  11       45.80       52.77     22.15 o 
   0   6  11      216.07      240.64     17.51 o 
   1   6  11      199.74      238.62     16.34 o 
   2   6  11      161.06      162.59     15.16 o 
  -2   7  11       12.87       16.16     12.69 o 
  -1   7  11      580.95      632.60     25.54 o 
   0   7  11      175.77      231.50     19.85 o 
   1   7  11       17.67       24.49     11.54 o 
  -1   8  11        6.90        3.23     13.84 o 
   0   8  11       20.89       38.24     16.37 o 
  -3   0  12        0.82        0.42     16.00 o 
  -2   0  12      228.81      226.08     17.78 o 
  -1   0  12      146.13      153.88     17.43 o 
   0   0  12       92.53       79.57     21.40 o 
   1   0  12      117.85       91.73     21.20 o 
   2   0  12      124.06      133.72     25.12 o 
  -3   1  12       72.28       77.02     13.40 o 
  -2   1  12       61.92       70.43     10.77 o 
  -1   1  12        1.64       -3.62     10.30 o 
   0   1  12      385.85      384.90     21.09 o 
   1   1  12      152.88      162.41     12.39 o 
   2   1  12       19.01       12.86     10.26 o 
  -3   2  12        0.15       -5.66      8.56 o 
  -2   2  12      135.76      124.19     10.94 o 
  -1   2  12      231.18      256.39     15.14 o 
   0   2  12       21.10       31.64     12.37 o 
   1   2  12       16.79       13.09     13.26 o 
   2   2  12      283.75      279.17     16.00 o 
  -2   3  12       74.88       73.05     10.16 o 
  -1   3  12       16.63       12.98     13.34 o 
   0   3  12       96.56      107.91     14.63 o 
   1   3  12      369.67      365.49     19.00 o 
   2   3  12        0.62       -4.55     11.18 o 
  -2   4  12       41.49       48.26     16.53 o 
  -1   4  12      376.73      371.81     19.22 o 
   0   4  12        3.71        5.52     14.29 o 
   1   4  12       68.96       91.91     16.43 o 
   2   4  12       44.97       63.43     15.78 o 
  -2   5  12       69.28       82.61     16.13 o 
  -1   5  12       23.57       33.35     15.75 o 
   0   5  12       86.27       95.12     12.32 o 
   1   5  12      160.99      166.42     16.81 o 
  -1   6  12       52.17       76.60     17.77 o 
   0   6  12      120.95      152.95     18.56 o 
   1   6  12       99.79      100.35     15.61 o 
   0   7  12      130.88       95.24     21.30 o 
  -2   0  13       23.68       18.96     15.97 o 
  -1   0  13       33.65       44.71     24.61 o 
   0   0  13      550.47      555.07     32.25 o 
   1   0  13        4.34       -7.23     19.69 o 
  -2   1  13      326.98      341.36     15.17 o 
  -1   1  13       81.28      110.92     18.78 o 
   0   1  13       37.66       41.67     13.68 o 
   1   1  13      100.63      137.94     24.92 o 
  -2   2  13        1.37       -4.28     17.85 o 
  -1   2  13      190.30      202.79     14.65 o 
   0   2  13      100.21      127.80     17.99 o 
   1   2  13      105.01      113.93     24.61 o 
  -2   3  13      188.58      217.32     20.90 o 
  -1   3  13      113.28      125.91     12.78 o 
   0   3  13       19.48       32.60     18.18 o 
   1   3  13      165.00      192.95     17.81 o 
  -1   4  13      222.73      253.31     16.25 o 
   0   4  13       76.09       80.87     26.02 o 
   1   4  13       26.21       38.07     14.02 o 
   0   5  13        3.28        0.50     23.71 o 
  -1   0  14        2.44        5.43     19.19 o 
   0   0  14      111.97      114.43     26.42 o 
   0   1  14       85.38      120.20     18.86 o 
                                                 
